# Supplementary material for: Fermentation with Lactic Acid Bacteria for Bean Flour Improvement: Experimental Study and Molecular Modeling as Complementary Tools
Source: Foods. 2024 Jul 2;13(13):2105. doi: 10.3390/foods13132105 (PMC11241767; doi:10.3390/foods13132105)
Supplement: Supplementary file 1 [file foods-13-02105-s001.zip]

Archive with 1 entries (1 files):
- foods-3058131-supplementary.pdf
